# Supplementary material for: Ex Vivo Mitochondrial Respiration Parallels Biochemical Response to Ibrutinib in CLL Cells
Source: Cancers (Basel). 2021 Jan 19;13(2):354. doi: 10.3390/cancers13020354 (PMC7835851; doi:10.3390/cancers13020354)
Supplement: Supplementary file 1 [file cancers-13-00354-s001.zip]

Archive with 11 entries (10 files):
- supplementary data revision/
- supplementary data revision/.DS_Store
- supplementary data revision/1M pBTK-BTK  Fig 1N Caspase cleavage.pdf
- supplementary data revision/figure S 1 AND 2.pdf
- supplementary data revision/Figure S1.tif
- supplementary data revision/Figure S2.tif
- supplementary data revision/Slide1.TIF
- supplementary data revision/Slide2.TIF
- supplementary data revision/Slide3.TIF
- supplementary data revision/Table S1. Patient characteristics.xlsx
- supplementary data revision/Table S2. Densitometry for Figs 1M_1N_2I_2J.xlsx
