# Supplementary material for: Ex Vivo Mitochondrial Respiration Parallels Biochemical Response to Ibrutinib in CLL Cells
Source: Cancers (Basel). 2021 Jan 19;13(2):354. doi: 10.3390/cancers13020354 (PMC7835851; doi:10.3390/cancers13020354)
Supplement: Supplementary file 1 [file cancers-13-00354-s001.zip › supplementary data revision/Table S1. Patient characteristics.xlsx]

## Sheet: Sheet1
Patient	Months on IB Tx post sample	Sex	Age (pre tx sample)	IgVH	FISH (% nuclei)	P53	Tx
Low dose
1	1	F	91	Um	del 13q14.3 (85%)	Neg	CLB; CLB; IB (140 mg)
2	4	F	87	Mu	Normal	nd	CLB; CLB / O; IB (140 mg)
3	1	F	72	Um	del 11 (65.5%), del 13q14.3(43%), del 13q14.3.2(18.5%)	nd	FCR; IB (140 mg)
4	2	M	70	Mu	del 13q14.3(76%)	Pos	CLB; CLB; FR; IB (140 mg)
5	3	F	79	Mu	del 13q14.3.2 (92.5%)	nd	FR; IB (140 mg)
6	3	F	78	Mu	del 13q14.3(59%), del 13q14.3.2(12%)	Neg	FR; FR; IB (140 mg)
7	1	M	63	Um	del 13q 14.3(38.7%), del 17p (20.5%)	Neg	FCR; IB (140 mg)
8	1	F	69	Um	trisomy 12 (53.7%)	Neg	IB (140 mg)
9	2	F	70	Um	del 13q14.3 (79.5%)	Neg	IB (140 mg)
10	5	F	85	Um	del 11q (9.6%), del 13q 14.3(67.9%)	Neg	CLB; CLB / R; FR; IB (140 mg)
11	3	M	84	Um	del 17p (16.4%)	nd	IB (140 mg)
12	2	F	82	Um	del 11 (48%), del 13q14.3(34%), del 13q14.3.2(29%)	Neg	IB (140 mg)
13	2	M	72	Um	Normal	nd	CLB / O; IB (140 mg)
14	4	F	75	Um	Normal	Neg	IB (280 mg)
Standard dose
15	1	M	48	Um	del 13q14.3 (23%)	Neg	IB (420 mg)
16	3	M	57	Um	trisomy 12 (38%), del 17p (42%)	Pos	CLB; Allo transplantat; IB (420 mg)
17	1	M	60	Um	Normal	nd	IB (420 mg)
18	1	M	63	Um	del 11 (98%), del 13q14.3(26%), del 13q14.3.2(71.5%)	Neg	IB (420 mg)
19	1	M	59	Um	Normal	Pos	IB (420 mg)
Ibrutinib progressed
20	62	F	83	Um	del 17p (68.4%)	Pos	F; FR; Ofa; IB (140 mg)
21	55	M	83	Mu	Normal	nd	CLB; Flu; FCR; IB (140 mg)
22	54	M	64	Um	del 11q (89.5%), del 13q 14.3 (87%)	nd	FCR; FCR; BR +/- ID; IB (420 mg)
23	51	M	65	Um	trisomy 12 (3%)	nd	CLB /P; FCR; FCR; IB (140 mg)
24	39	M	79	Um	trisomy 12 (80%)	nd	FR; FCR; FCR; IB (140 mg)
25	38	F	63	Um	Normal	nd	RCD; RCD; IB (140 mg)
26	26	M	75	Um	Normal	Neg	FCR; FR; IB (140 mg)
