# Supplementary material for: Ex Vivo Mitochondrial Respiration Parallels Biochemical Response to Ibrutinib in CLL Cells
Source: Cancers (Basel). 2021 Jan 19;13(2):354. doi: 10.3390/cancers13020354 (PMC7835851; doi:10.3390/cancers13020354)
Supplement: Supplementary file 1 [file cancers-13-00354-s001.zip › supplementary data revision/Table S2. Densitometry for Figs 1M_1N_2I_2J.xlsx]

## Sheet: Sheet1
Supplement to Figure 1M			Low Dose									Standard Dose
		P1			P2			P3			P4			P5
	IB TX:	-	+	+	-	+	+	-	+	+	-	+	+	-	+
	pBTK	0.691766	0.0186397	0.00219155	0.619922	0.262973	0.176608	0.082721	0.0654793	0.0114573	0.536087	0.0254828	0.114993	0.331655	0.0476537
	BTK	0.824701	0.196561	0.147993	0.589615	0.434452	0.340338	0.362168	0.321481	0.193896	0.373286	0.291696	0.424928	0.665004	0.131825
Supplement to Figure 1N			Low Dose									Standard Dose
		P1			P2			P3			P4			P5
	IB TX:	-	+	+	-	+	+	-	+	+	-	+	+	-	+
Uncl Caspase 3		5.55971	0.695877	0.356039	2.76628	1.22886	0.728378	2.31877	1.5736	0.839997	1.40713	0.728734	0.366986	1.19184	0.402983
Cl Caspase 3		0.00832204	0.426202	0.365446	1.12837	0.251429	0.381605	1.64543	0.531865	0.145094	0.370542	0.0688699	0.00510248	0.37495	0.435665
Supplement to Figure 2I
		P1	P1	P2	P3	P4	P5	P6
	IB TX:	-	+	+	+	+	+	+
	pBTK	0.306043	0.0281719	0.425122	0.905876	1.20377	0.224704	0.588456
	tBTK	2.41337	0.349365	0.917733	0.975747	1.3864	0.943676	0.872928
Supplement to Figure 2J
		P1	P1	P2	P3	P4	P5	P6
	IB TX:	-	+	+	+	+	+	+
Uncl Caspase 3		2.20166	0.318032	1.31194	0.598664	1.52588	0.262694	0.42556
Cl Caspase 3		0.610115	0.779133	0.431724	0.336126	0.293178	0.1191	0.13456
